# Supplementary material for: Combined Vorinostat and Chloroquine Inhibit Sodium Iodide Symporter Endocytosis and Enhance Radionuclide Uptake In Vivo
Source: Clin Cancer Res. Author manuscript; Available in PMC 2024 Apr 1. (PMC7615786; doi:10.1158/1078-0432.CCR-23-2043)
Supplement: Supplementary Table S3 [file EMS190879-supplement-Supplementary_Table_S3.xlsx]

## Sheet: Supp Table S3
															(iii) 20 Endocytosis gene risk score classifier: regression coefficients				(iv) 10 Endocytosis gene risk score classifier: regression coefficients
	(i) 40 Endocytosis gene risk score classifier: regression coefficients							(ii) 30 Endocytosis gene risk score classifier: regression coefficients
	Gene	Multivariate		Gene	Multivariate			Gene	Multivariate		Gene	Multivariate			Gene	Multivariate			Gene	Multivariate
		Coefficient	P-value		Coefficient	P-value			Coefficient	P-value		Coefficient	P-value			Coefficient	P-value			Coefficient	P-value
	AGFG1	-0.00233362	0.625672	INPPL1	-0.00786945	0.0564807		AP2A1	-0.0040839	0.0090363	AGFG1	-0.0025023	0.301219		AP2A1	-0.0029621	0.025		AP2A1	-0.000234	0.81
	AP2A1	-0.00591383	0.0524192	LILRB1	-0.0323428	0.370054		AP2A2	-0.0108515	0.0811981	ARRB1	0.0125451	0.150913		AP2A2	-0.0052637	0.246955		AP2A2	-0.0010701	0.636
	AP2A2	-0.0221026	0.0598835	MYO1E	0.00131312	0.601608		CTTN	0.0021605	0.0070648	CYTH4	-0.0071335	0.422729		CTTN	0.0013306	0.0116436		CTTN	0.0001345	0.691
	ARPC2	0.00023207	0.89332	MYO6	-0.00075435	0.230807		CXCL16	-0.0102647	<.001	FCGR3A	0.0030407	0.0884816		CXCL16	-0.0083391	<.001		CXCL16	-0.0013354	0.068
	ARRB1	0.0204428	0.158977	NECAP1	0.0379169	0.0362375		GRK6	0.0275391	0.0043024	LILRB1	-0.0035565	0.866063		GRK6	0.0137598	0.00590065		GRK6	0.0017329	0.422
	ARRB2	0.0189006	0.135735	NECAP2	-0.0025819	0.502103		INPPL1	-0.0047768	0.0342884	MYO1E	0.0011914	0.441576		INPPL1	-0.0046492	0.00924029		INPPL1	-0.0016178	0.055
	CHMP7	-0.0113271	0.25933	OCIAD1	-0.00064978	0.700199		NECAP1	0.0215809	0.0055387	MYO6	-0.0003238	0.443051		NECAP1	0.0133093	0.0144119		NECAP1	0.0053135	0.063
	CLTB	-0.00615079	0.0341369	PIK3CA	-0.00066824	0.953847		RAB35	0.0336734	0.0019706	NECAP2	-0.0009654	0.683366		RAB35	0.024477	0.00156598		RAB35	0.0047353	0.052
	CTTN	0.00298753	0.0389376	PIP5K1B	-0.0125019	0.389197		RAB5B	-0.0020309	0.0700573	OCIAD1	-0.0002672	0.805766		RAB5B	-0.0011438	0.142519		RAB5B	3.38e-05	0.95
	CXCL16	-0.0183264	0.0195994	RAB35	0.0538466	0.0250939		SCAMP2	0.0074869	0.0017263	VAMP4	-0.0007426	0.872065		SCAMP2	0.006629	<.001		SCAMP2	0.0021737	0.024
	CYTH4	-0.00751419	0.610356	RAB5B	-0.00259939	0.194678		ARRB2	0.0079096	0.174389					ARRB2	0.0109107	0.00823501
	DENND1A	0.00725107	0.152607	SCAMP2	0.0134893	0.0271564		CHMP7	-0.0070654	0.184155					CHMP7	-0.0028397	0.464659
	FCER1G	-0.00149112	0.860688	SH3GL2	-0.0259025	0.442448		CLTB	-0.0040848	0.005568					CLTB	-0.0032843	0.0010115
	FCGR1A	0.0720729	0.164377	SH3GL3	-3.25342	0.034217		DENND1A	0.0034687	0.171592					DENND1A	0.0039276	0.0404511
	FCGR3A	0.00563071	0.0881231	SIGLEC1	0.00589422	0.393265		FCGR1A	0.0256365	0.192233					FCGR1A	0.0227599	0.0632014
	GRB2	-0.00026544	0.944186	SIGLEC7	0.00378695	0.785125		GRN	0.0006166	0.0151794					GRN	0.0004728	0.00389701
	GRK6	0.0454095	0.0352278	SIGLEC9	-0.0348963	0.504589		HSPA8	-0.0003328	0.0156154					HSPA8	-0.0002214	0.0208695
	GRN	0.00073631	0.25352	SYNJ2	0.0102372	0.209556		IL10RA	-0.014757	0.0180587					IL10RA	-0.0113325	0.00407408
	HSPA8	-0.0005861	0.037721	TREM2	-0.0052739	0.421874		SH3GL3	-1.942	0.0161123					SH3GL3	-1.37753	0.0498872
	IL10RA	-0.0242299	0.0692545	VAMP4	-0.00563928	0.471336		SYNJ2	0.0060158	0.152097					SYNJ2	0.0048268	0.0749425
